# Supplementary material for: Tailored Triggering of High-Quality Multi-Dimensional Coupled Topological States in Valley Photonic Crystals
Source: Nanomaterials (Basel). 2024 May 19;14(10):885. doi: 10.3390/nano14100885 (PMC11123996; doi:10.3390/nano14100885)
Supplement: Supplementary file 1 [file nanomaterials-14-00885-s001.zip]

Archive with 1 entries (1 files):
- nanomaterials-2940224-supplementary.pdf
